# Supplementary material for: On the Use and Interpretation of Areola/Nipple Retention as a Biomarker for Anti-androgenic Effects in Rat Toxicity Studies
Source: Front Toxicol. 2021 Oct 27;3:730752. doi: 10.3389/ftox.2021.730752 (PMC8915873; doi:10.3389/ftox.2021.730752)
Supplement: Supplementary file 1 [file Table2.XLSX]

## Sheet: Title page
On the use and interpretation of areola/nipple retention as a biomarker for anti-androgenic effects in rat toxicity studies
Camilla Lindgren Schwartz (0000-0002-2352-7396)1,&, Sofie Christiansen (0000-0001-6553-3260)1,&,*, Ulla Hass (0000-0001-5309-167X)1, Louise Ramhøj (0000-0002-0298-8003)1, Marta Axelstad (0000-0002-2375-0918)1 Nathalie Michelle Löbl1 and Terje Svingen (0000-0003-4650-7651)1
1. Division of Diet, Disease Prevention and Toxicology, National Food Institute, Technical University of Denmark, Kgs. Lyngby DK-2800, Denmark
& These authors contributed equally to this work
* Corresponding author: Tel: +45 9351 8882 Email: sochr@food.dtu.dk
See Supplementary Table 2 under the next header

## Sheet: Supplementary Table 2 
Supplementary table 2
Substance	Reference	Doses (mg/kg)	Litters (N)	Dosing period	Strain	NR, infant rats	NR, time later	NR, late effects	Evaluation	Strengths and limitations	1 Permanent; 2 Not Permanent;	By substance	No substances
BBP	Gray et al. 2000	0; 750	19, 11	GD14-PND3	SD	0.7	3-5 or 4-7 months	5.1	Permanent in most animals		1
BBP	Hotchkiss et al. 2004	0; 500	6	GD 14-18	SD	1.7	Adult	1.29	Permanent		1	2 of 2	1
DBP	Barlow et al. 2004	0; 100; 500	10	GD 12- 21	SD	3, 10	PND 180	0.2, 4.5	Permanent, but decreased	All males studied and were shawed	1
DBP	Carruthers and Foster 2005	0; 500	16, 9	GD 16+17	SD	0.59	PND 90	0.11	Permanent, but decreased	All males (?) and animals shaved	1
DBP	Clewell et al. 2013	7600ppm ( ~ 642 mg/kg	24, 21	GD12-PND14	SD	5.8	PND 49	2.5	Permanent, but decreased	Shaving not mentioned	1
DBP	Saillenfait et al. 2008a	0; 500 DBP	8-10	GD12-21	SD	2.13; 75%	PND 76–86 or PND 111–122	0.74	Permanent		1
DBP	Wolf et al. 1999	0; 500	8	GD14-PND3	SD	2.7; 55%	5 months	2.2	Permanent		1
DBP	Carruthers and Foster 2005	0; 500	16, 11	GD 15+16	SD	0.82	PND 90	~3% (n.s)	Not Permanent (?)	Dosing too early?	2
DBP	Carruthers and Foster 2005	0; 500	16, 10	GD 17+18	SD	0.31	PND 90	~0%	Not Permanent	Dosing too late? NR relatively small effect	2
DBP	Wolf et al. 1999	0; 500	4	GD16-19	LE	4.1; 87%	9 months	1.9	Permanent	Small group size	1	6 of 8	1
DDE (p,p'-DDE)	Wolf et al. 1999	0; 100	11	GD14-18	SD	3.1; 71%	5 months	Yes, but data not shown	Permanent, reported		1
DDE (p,p'-DDE)	Wolf et al. 1999	0; 100	8	GD14-18	LE	0.7; 21%	5 or 9 months	Yes, but data not shown	Permanent, reported		1	2 of 2	1
DEHP	Gray et al. 2000	0; 750	19, 15	GD14-PND3	SD	0.87	3-5 or 4-7 months	6.3	Permanent in most animals		1
DEHP	Saillenfait et al. 2009b	0; 500	8-11	GD12-21	SD	0.75	Adults	0.46	Permanent, but decreased	All males studied and were shawed	1
DEHP	Wolf et al. 1999	0; 750	8	GD14-PND3	SD	8.4; 88%	5 or 9 months	8.1	Permanent		1
DEHP	Moore et al. 2001	0; 375; 750; 1500	5-8	GD3-PND21	SD	1.8, 6.5, 9.7; 60%, 100%, 100%	Adult	50%, 85%, 100%	Permanent		1	4 of 4	1
DiBP	Saillenfait et al. 2008a	0; 125; 250; 500; 625	10-14	GD12-21	SD	0, 0.07, 1.30, 1.98;0%, 8.3%, 60%, 74%	Adult animals	0, 0, 7.2; 76%, 74%	Permanent		1	1 of 1	1
DINP	Gray et al. 2000	0; 750	19, 14	GD14-PND3	SD	0.11 (n.s.); 22%	Adult animals	3.7%	Permanent, but decreased		1	1 of 1	1
DnHP	Saillenfait et al. 2009b	0; 50; 125; 250; 500	8-11	GD12-21	SD	38%, 81%	Adults	22%, 64%	Permanent	All males studied and were shawed	1	1 of 1	1
Fenitrothion	Turner et al. 2002	0; 5; 10; 15; 20; 25	5-10	GD 12-21	SD	4.3	PND 96-105	0	Not Permanent	All males and animals were shawed	2	0 of 1	1
Finasteride	Bowman et al. 2003	0; 0.01; 0.1; 10; 100	5-6	GD12-21	CRL:CD(SD)BR	0.9, 3.7, 6.1, 8.4, 11.4; 28, 96, 100, 100%	PND 90	90% with 6 or more nipples at 10 mg/kg	Permanent	All males and animals were shawed	1
Finasteride	Imperato-McGinley et al. 1992	0; 25; 50; 120; 160; 320	Not stated	GD 12-21	SD	Not assessed in infant rats	PND 60	Rudimentary nipple development in many animals at all doses	Permanent	Clear effect described, but no data shown	1
Finasteride	Martínez et al., 2011	0;10	18, 7	GD12-21	SD	12; 100%	PND 90	Some, but no data shown	Permanent, but likely to be decreased	All males, but shaving not mentioned	1
Finasteride - study 4	Clark et al. 1990	0; 0.1; 3; 100	15	GD 6-17	SD	0.36	PNW 20-21	None (no data shown)	Not persistent; not mentioned shaving	Approximately two F, males per litter were checked for nipples at necropsy	2
Finasteride - study 5	Clark et al. 1990	0; 0.0003; 0.003; 0.03; 0.3	22	GD 6-20	SD	0.3	PNW 20-21	None (no data shown)	Not Permanent, but not mentioned shaving	Approximately two F, males per litter were checked for nipples at necropsy	2
Finasteride - study 6	Clark et al. 1990	0; 0.1; 3; 100	15	GD14-20	SD	0.9	PNW 20-21	None (no data shown)	Not Permanent, but not mentioned shaving	Approximately two F, males per litter were checked for nipples at necropsy	2	3 of 6	1
Flutamide	Imperato-McGinley et al. 1992	18; 24; 50; 75; 100; 200; 250; 300	Not stated	GD 12-21	SD	Not assessed in infant rats	PND 60	100% (All animals had prominent nipple development at all dosages tested)	Permanent	Clear effect described, but no data shown	1
Flutamide	Foster & Harris 2005	0; 50	5, 10	GD16	SD	0.89	PND 100	1.92	Permanent, but decreased	Shaved	1
Flutamide	Foster & Harris 2005	0; 50	5, 10	GD17	SD	0.69	PND 100	0.89	Permanent, but decreased	Shaved	1
Flutamide	Fussell et al. 2015	0; 0.00025; 0.0025; 0.025; 0.25; 2.5	5, 10	GD 6-PND 30	Wistar	1.6, 2.1, 2.1, 2.5; 55, 75, 77, 80, 100%	PND 20	0, 0, 1.8; 0%, 0%, 60%	Permanent, but decreased	All males studied, but shaving not mentioned and unlikely	1
Flutamide	McIntyre et al. 2001	0; 6.25; 12.5; 25; 50	11-12 and 7 at highest dose	GD12-21	CRL:CD(SD)BR	10.2, 11.5, 12, 12; 100% at all doses	PND 100	8, 10, 11, 12	Permanent	Shaved and all males	1
Flutamide	Miyata et al. 2002	0; 0.15; 0.6; 2.5; 10.0; 100 mg/kg	4-6	GD 14-PND 3	Crj : CD (SD) IGS (SPF)	100% at 10 and 100 mg/kg	PND 60	0, 83%	Permanent	Shaving not mentioned, 2-3 males per litter	1
Flutamide	Foster & Harris 2005	0; 50	5, 10	GD18	SD	0.14	PND 100	None	Not Permanent	Shaved; exposure too late?	2	6 of 7	1
Linuron	Hotchkiss et al. 2004	0; 75	6	GD 14-18	SD	2.5	Adult	2.16	Permanent		1
Linuron	McIntyre et al. 2002	0; 50	4, 9	GD 12-21	SD	3.3	PND 35/56 combined	1.7	Permanent, but decreased	All males and animals were shaved	1
Linuron	Wolf et al. 1999	0; 100	8	GD14-GD18	SD	2.1; 44%	5 or 9 months	2.1	Permanent . Similar no. In infants and at 5/9 months - typo?		1	3 of 3	1
Prochloraz	Noriega et al. 2005	0; 31.25; 62.5; 125; 250	~8	GD14-18	SD	2.3, 5.3; 71%, 100%	PND 147-213	0.3, 5.4	Permanent; decreased at 2nd highest dose	Shaving not mentioned	1
Prochloraz	Melching‑Kollmuss et al. 2017	0; 0.01; 5; 30	17-20	GD6-PND30	Wistar	2.8, 3.0; 88%, 90%	PND 20	No effect	Not Permanent	All males studied, but shaving not mentioned and unlikely	2	1 of 2	1
Procymidone	Ostby et al. 1999b	0; 25; 50; 100; 200	7	GD 14-PND 3	LE	Not assessed in infant rats	16 months	2.8, 3, 9	Permanent		1
Procymidone	Wolf et al. 1999	0; 100	8	GD14-PND3	LE	1	5 or 9 months	3.8	Permanent		1	2 of 2	1
Simvastatin	Beverly et al. 2019	0; 62.5 and 0; 15,6; 31.5; 62.5	5-6	GD 14-18 and GD 8-18	Harlan (Hsd:SD) SD	0.6 or 1.2; 40%	PND 120	0	Not Permanent	Small effect in infant rats; cholesterol-lowering drug	2	0 of 1	1
Vinclozolin	Hellwig et al. 2000	0; 3; 12; 200	8-12	Day 14 post coitus - day 3 postpartum	Wistar	48%, 100%	PND 180	0%, 83.3%	Permanent, but decreased at 2nd highest dose	Shaved	1
Vinclozolin	Hellwig et al. 2000	0; 1; 3; 6; 12; 200	17-20	Day 14 post coitus - day 3 postpartum	LE	61%, 100%	PND 180	6%, 94%	Permanent, but decreased at 2nd highest dose	Shaved	1
Vinclozolin	Ostby et al. 1999a	0; 3.125; 6.25; 12.5; 25; 50; 100	2-5	GD14-PND3	LE	17%, 33%, 100%, 100%	PND 350	11%, 11%, 100%, 100%	Permanent		1
Vinclozolin	Schneider et al. 2011	0; 4; 20; 100. (Calculated 0; 4.5; 22; 103)	22-25	10 weeks old P generation up until post-weaning of F1 pups. Selected F1 exposed until necropsy.	Wistar	64%, 100%	PND 21	6.1, 87%	Permanent		1
Vinclozolin	Wolf et al. 2000	0; 400	5, 7	GD 14-15	LE	4.86; 80%	Adult	0.42; 19.7%	Permanent, but decreased	Early exposure	1
Vinclozolin	Wolf et al. 2000	0; 400	5, 6	GD 16-17	LE	8.84; 100%	Adult	6.1; 89%	Permanent		1
Vinclozolin	Wolf et al. 2000	0; 400	5, 5	GD 18-19	LE	1.63 (n.s.); 50% (n.s.)	Adult	1.5; 63%	Permanent		1
Vinclozolin	Wolf et al. 2000	0; 200; 400	7-8	GD 14-19	LE	9.6, 10.8; 100%, 100%	Adults	9.5, 9.6; 98%, 93%	Permanent		1
Vinclozolin	Wolf et al. 2004	0; 200	7	GD14-19	SD	12; 100%	PND 170-186	11.7; 100%	Permanent		1
Vinclozolin	Flick et al. 2017	0; 0.005; 4; 20	18-20	GD6-PND 30	Wistar	3.5; 90%	PND 20/21	No effect	Not Permanent	All males studied, but shaving not mentioned and unlikely	2	9 of 10	1
													15
									Permanent		41
									Not Permanent		10
