# Supplementary material for: On the Use and Interpretation of Areola/Nipple Retention as a Biomarker for Anti-androgenic Effects in Rat Toxicity Studies
Source: Front Toxicol. 2021 Oct 27;3:730752. doi: 10.3389/ftox.2021.730752 (PMC8915873; doi:10.3389/ftox.2021.730752)
Supplement: Supplementary file 2 [file Table1.XLSX]

## Sheet: Title page
On the use and interpretation of areola/nipple retention as a biomarker for anti-androgenic effects in rat toxicity studies
Camilla Lindgren Schwartz (0000-0002-2352-7396)1,&, Sofie Christiansen (0000-0001-6553-3260)1,&,*, Ulla Hass (0000-0001-5309-167X)1, Louise Ramhøj (0000-0002-0298-8003)1, Marta Axelstad (0000-0002-2375-0918)1 Nathalie Michelle Löbl1 and Terje Svingen (0000-0003-4650-7651)1
1. Division of Diet, Disease Prevention and Toxicology, National Food Institute, Technical University of Denmark, Kgs. Lyngby DK-2800, Denmark
& These authors contributed equally to this work
* Corresponding author: Tel: +45 9351 8882 Email: sochr@food.dtu.dk
See Supplementary Table 1 under the next header

## Sheet: Supplementary Table 1
Supplementary Table S1: Summary of rat toxicity studies reporting on NR assessment following gestational exposure to various substances. Abbreviations: DDE (DDT metabolite, dichlorodiphenyl- dichloroethylene), HBM (2-Hydroxy-4-Methoxybenzone), OMC (Octyl Methoxycinnamate), DMP (dimethyl phthalate), DEP (diethyl phthalate), DBP (dibutyl phthalate), MBuP (monobutyl phthalate), DiBP (di-isobutyl pht…
							NR in controls (estimated from figure where no number was available)		NR in exposed groups (estimated from figure where no number was available)							Studies with only one exposure group are assessed as insufficient data
Substance	Doses (mg/kg bw if not otherwise stated)	Litters (male offspring)	Species/Strain	Dosing period	Route of administration	NR - Time of measurement	Percent	Number	Percent	Number	NR - LOAEL (mg/kg bw/day)	Note to nipples	NR Measured later than PND 18 (0 = no, 1 = yes). (See supp. table 2)	AGD/AGDI LOAEL (mg/kg bw/ day)	AGD/AGDI max effect (% estimated) Shortened	Most sensitive endpoint: 1=AGD 2=Nipples 3=Equal 4=Insufficient data	Effects (0=no effect; 1=NR affected; 2=AGD affected; 3=Both affected)	Reference
2-hydroxy-4-methoxybenzophenone (HMB)	0, 1000, 3000, 10,000, 25,000, or 50,000 ppm. Calculated intake: GD 13-20: 0; 63.2; 195.0; 673.2; 1605.5; 3380.6	7-8	Rat / Sprague Dawley	GD6-PND23	Through feed	Not stated	Not stated	Not stated	No effect	No effect	-		0	-	No effect	4	0	Nakamura et al. 2015
Acrylamide	0;10	10	Rat / Sprague-Dawley	GD12-21+GD21-PND22	oral gavage + in diet	PND 14	3 (2 of 67 males)		0	No effect	-		0	-	5 (not significant)	4	0	Souza et al. 2020
BBP	0; 750	19, 11 (77, 45)	Rat / Sprague Dawley	GD14-PND3	Oral gavage	PND 13	0		70		750		1	750	30	4	3	Gray et al. 2000
BBP	0; 500	6	Rat / Sprague-Dawley	GD 14-18	Oral gavage	PND 13		0.1	-	1.7	500	Text states that difference is significant, but no star on the figure.	1	500	13	4	3	Hotchkiss et al. 2004
BBP	0; 750; 3750; 11250ppm. Calculated intake: 0; 50; 250 and 750 mg/kg/day	F1 and F2: ~5 males per dose?	Rat / Sprague-Dawley	10 weeks before mating through mating, gestation, lactation and until weaning. F1 exposed through feed after weaning	Through feed	PND 11–13		F1: 0.07; F2: 0.05		F1: 0; 0.02; 1.29; F2: 0.12; 0.19; 3.14	F1 and F2: 750mg	F1 750mg: 0.72± 0.2 nipples, F2: 750mg: 0.51± 0.24 nipples.	0	250	9	1	2	Tyl et al. 2004
Bisphenol A (BPA)	0; 0.025; 0.250; 5; 50	17-21	Rat / Wistar	GD7-PND22 (excluding day of delivery)	Oral gavage	PND 14		0.1	-	0.4 (50 only)	50		0	0.25	7	1	3	Christiansen et al. 2014
Bisphenol A (BPA)	0; 2.5; 8; 25; 80; 260; 840; 2700; 100000; 300000 µg/kg bw/d	18-22	Rat / Sprague Dawley caesarean-derived (CD)	GD6-PND90 (administered directly to pups through gavage from PND1)	Oral gavage	PND 13	0		No effect	-	-		0	-	No effect	4	0	Delclos et al. 2014
Bisphenol A (BPA)	0; 0.0025; 0.025	14-19	Rat / Sprague dawley	GD6-21	Oral gavage	PND 13	0		-	No effect	-		0	-	No effect	4	0	Ferguson et al.2011
Bisphenol A (BPA)	0; 0.002; 0,02; 0,2	Not clear. 24 control. 6-9 exposed ?	Rat / Long Evans	GD7-PND18	Oral gavage	PND 14	0		No effect	No effect	-		1	-	No effect	4	0	Howdeshell et al. 2008
Bisphenol A (BPA)	0; 0.015; 0.3; 4.5; 75; 750; 7500 ppm (equivalent to 0; 0.001; 0.02; 0.3; 5; 50; 500 mg/kg/day)	Not clear. F1, F2, F3 ~5 males per dose?	Rat / CD Sprague-Dawley	10-week prebreed exposure period, during mating, during gestation, and females through lactation until weaning and then exposure through 3 generations.	Ad libitum in the diet	PND 11–13	0		No effect (F1+F2+F3)	No effect (F1+F2+F3)	-	Reduced absolute organ weights and increased (or unaffected) relative organ weights).	0	-	No effect	4	0	Tyl et al.2002
BPC (Bisphenol C)	0; 100; 200	Not clear. 3?	Rat / Sprague Dawley	GD 14-18	Oral gavage	PND 13		0.04	37.5 (Non sign) of the males (200) displaying any nipples (zero to 12)).	1.21	200. Non sign.		0	-	No effect	4	0	Gray et al. 2019
Butyl paraben	0; 10; 100; 500	13-17	Rat / Wistar	GD7-21 + PND1-22	Oral gavage	PD 14		0.27	-	No effect	-		0	100	6	1	2	Boberg et al. 2016
Chlozolinate	0; 100	8	Rat / Sprague Dawley	GD14-PND3	Oral gavage?	5 months	0	0	No effect	No effect	-		1	-	No effect	4	0	Wolf et al. 1999
Cyprodinil	0; 20; 60; 180	7-9	Rat / Wistar	GD7-PND 16	Oral gavage	PND 14		0.05	no effect	No effect	-		0	60	8	4		Scholze et al. 2020
DBP	0; 100; 500	10	Rat / Sprague-Dawley	GD 12- 21	Oral gavage	PND 13		1.8	-	3; 10	100		1	500	14	2	3	Barlow et al. 2004
DBP	0; 500	16 control, 11 exposed	Rat / Sprague-Dawley	GD 14+15	Oral gavage	PND 13+90	0		9 (n.s.)	-	-		1	-	No effect	4	0	Carruthers and Foster 2005
DBP	0; 500	16 control, 11 exposed	Rat / Sprague-Dawley	GD 15+16	Oral gavage	PND 13+90	0		82 (pups) and 82 (litters)	-	500		1	-	No effect	4	1	Carruthers and Foster 2005
DBP	0; 500	16 control, 9 exposed,	Rat / Sprague-Dawley	GD 16+17	Oral gavage	PND 13+90	0		59 (pups) and 100 (litters)	-	500		1	500	20	4	3	Carruthers and Foster 2005
DBP	0; 500	16 control, 10 exposed,	Rat / Sprague-Dawley	GD 17+18	Oral gavage	PND 13+90	0		31 (pups) and 90 (litters)	-	500		1	500	18	4	3	Carruthers and Foster 2005
DBP	0; 500	16 control, 11 exposed	Rat / Sprague-Dawley	GD 18+19	Oral gavage	PND 13+90	0		7 (n.s.)	-	-		1	-	No effect	4	0	Carruthers and Foster 2005
DBP	0; 500	16 control, 11 exposed	Rat / Sprague-Dawley	GD 19+20	Oral gavage	PND 13+90	0		25 (pups) and 36 (litters)	-	-		1		No effect	4	3	Carruthers and Foster 2005
DBP	0; 7600ppm. Calculated intake: Gestation 642 mg/kg. Lactation: 1138 mg/kg	24, 21 (287, 249)	Rat / Sprague Dawley	GD12-PND14	Through feed	PND 14, PND 49		1.8	-	5.8	7600		1	7600	10	4	3	Clewell et al.2013
DBP	0; 500	6	Rat / Sprague-Dawley	GD14-18	Oral gavage	PND 14	6.3		41.3	2.5	500		0	500	9	4	3	Howdeshell et al. 2007
DBP	0; 250; 500; 700	min.3 (36-201)	Rat / Sprague-Dawley	GD10-19	Oral gavage	PND11	0		0; 8.3; 56.3	-	500	No statistics for NR		500	10	4	3	Kim et al. 2010
DBP	0; 20; 200; 2000; 10,000 ppm (Approximately 0; 1.5; 14.4; 148.2; 712.3	2021-08-06	Rat/CD®(SD)IGS	GD15-PND21	Through feed	PND 14	0		4; 13; 15 and 100	-	712.3		0	712.3	19	3	3	Lee et al. 2004
DBP	0; 100; 500	7(18), 7(31), 4(8)	Rat / Wistar	GD13-21	Oral gavage	PND 13	11		24; 88	0.4 (median)	500		0	100	12	4	3	Martino-Andrade et al. 2009
DBP	0; 100; 250; 500	9-10(54-62)	Rat / Sprague Dawley	GD12-21	Oral gavage	PND 14	0		0; 55; 87 (0/58; 35/62; 47/54 males)	-	250		0	250	24	3	3	Mylchreest et al. 1999
DBP	0; 500	10-14 (46, 39)	Rat / Sprague Dawley	GD12-21	Oral gavage	PND 12-14 (and PND 76–86 or PND 111–122)	0		75	2.13	500		1	500	24	4	3	Saillenfait et al. 2008a
DBP	0;500	10, 10 (67, 59)	Rat / Sprague-Dawley	GD12-21+GD21-PND21	oral gavage + in diet	PND 14	3		78.2	-	500		0	500	20	4	3	Souza et al., 2019
DBP	0; 500	4	Rat / Long Evans hooded	GD16-19	Oral gavage	Young (see table 1)	0		87	4.1	500		1	500	12	4	3	Wolf et al. 1999
DBP	0; 500	8	Rat / Sprague Dawley	GD14-PND3	Oral gavage	Young (see table 1)	0		55	2.7	500		1	500	25	4	3	Wolf et al. 1999
DBP	0; 0.5; 5; 50; 100; 500	19-20, except high dose with 11 (103-141, except high dose with 58)	Rat / Sprague Dawley	GD 12-21	Oral gavage	PND 14	6.7		6.8; 12.6; 10.0; 31.2; 89.7	-	100		0	500	12	2	3	Mylchreest et al. 2000
DDE (p,p'-DDE)	0; 100	11 (70)	Rat / Sprague Dawley	GD14-18	Oral gavage (not clearly stated)	Young (see table 1)	0	0	71	3.13	100		1	100	9	4	3	Wolf et al. 1999
DDE (p,p'-DDE)	0; 100	8 (27)	Rat / Long Evans	GD14-18	Oral gavage (not clearly stated)	Young (see table 1)	0	0	21	0.74	100		1	100	6	4	3	Wolf et al. 1999
DDE (p,p'-DDE)	0; 1; 10; 50; 100; 200	3-6	Rat / Holtzman	GD14-18	Oral gavage	PND 13		0	-	0; 0.13; 0.28; 1.76; 4.83	50		0	50	11	4	3	Loeffler and Peterson 1999
DDE (p,p'-DDE)	0; 5; 15; 50	10	Rat / Crl:CD (SD)	GD 6-PND 20	Oral gavage	PND 13	No data	No data	No effect (data not presented)	No effect (data not presented)	-		0	-	No effect (data not presented)	4	0	Yamasaki et al. 2009
DDE (p,p'-DDE)	0; 10; 100	8-9	Rat / Sprague–Dawley	GD 14-18	Oral gavage	PND 13		~0.3	-	1.1; 3.75	10		0	-	No effect	2	1	You et al.1998
DDE (p,p'-DDE)	0; 10; 100	8-9	Rat / Long–Evans Hooded	GD 14-18	Oral gavage	PND 13		~0.3	-	0.5; 3.0	100		0	100	14	3	3	You et al.1998
DEHP	0; 0.015; 0.045; 0.135; 0.405; 1.215; 5, 15, 45, 135; 405	11-16 (13-21)	Rat / Wistar	GD6-lactation day 21	Oral gavage	PND 13	0		0; 0; 0; 0; 0; 0; 0; 0; 0; 31.7 (13/41 males)	-	405	One or two males necropsied on PND 1	0	405	11	4	3	Andrade et al. 2006
DEHP	0; 3; 15; 30	13 control, 5-7 exposed	Rat / Wistar	GD7-PND 16 (with exception of PND0)	Oral gavage	PND 13		1.6	-	~0; ~0; 3.1 (n.s.)	-		0	-	7	4	0	Christiansen et al. 2009
DEHP	0; 3; 10; 30; 100; 300; 600; 900	30 control, 13-15 (3-100), 6-7 (300-900 dose)	Rat / Wistar	GD7-PND 16 (with exception of PND0)	Oral gavage	PND 12±1		0.22	-	0.59; 3.14/1.13; 1.81/0.31; 1.23/0.86; 4.63; 5.21	10 (significant in study 1 and in combined analysis)	Study 1: control, 10, 30, 100, 300, 600, or 900 mg/kg bw/day Study 2: control, 3, 10, 30, or 100 mg/kg	0	10	14	3	3	Christiansen et al. 2010
DEHP	0; 750	19, 15 (77,41)	Rat / Sprague Dawley	GD14-PND3	Oral gavage	PND 13	0		87		750		1	750	30	4	3	Gray et al. 2000
DEHP	0; 11; 33; 100; 300	13-14	Rat / Sprague Dawley (CR:CD(SD)IGSBR)	GD8-day 17 of lactation	Oral gavage	PND 13	11	0.7	21; 10; 16; 55	0.8; 0.3; 0.7; 2.9	300		0	300	16	3	3	Gray et al. 2009
DEHP	0; 500	6	Rat / Sprague-Dawley	GD14-18	Oral gavage	PND 14	6.3		55.8	3	500		0	500	10	4	3	Howdeshell et al. 2007
DEHP	0; 300; 750	11-15	Rat / Wistar	GD 7-PND 17	Oral Gavage	PND 13		0.1	70; 90	3.9; 5.2	300		0	300	17	3	3	Jarfelt et al.. 2005
DEHP	0; 150	6-7(18-26)	Rat / Wistar	GD13-21	Oral gavage	PND 13	11	~0 (median)	No effect	No effect	-		0	-	No effect	4	0	Martino-Andrade et al. 2009
DEHP	0; 500	8-11 (43-56)	Rat / Sprague Dawley	GD12-21	Oral gavage	PND 12-14 and as adults. Data from PND 12-14 is presented here.	0		75	-	500		1	500	18	4	3	Saillenfait et al. 2009b
DEHP	0; 750	8 (50)	Rat / Sprague Dawley	GD14-PND3	Oral gavage	Young (see table 1)	0	0	88	8.4	750		1	750	34	4	3	Wolf et al. 1999
DEHP	0; 375; 750; 1500; 3000 (due to immense toxicity no pup data was measured in the highest dose group)	8, 8, 7-8, 5	Rat / Sprague-Dawley	GD3-PND21	Oral gavage	PND 11- and every day thereafter until hair obscured them. (graph presents PND 14 + adult data)	0		60; 100; 100; -	1.8; 6.5; 9.7; -	375		1	750	27	2	3	Moore et al. 2001
DEP	0; 750	19, 3 (77, 12)	Rat / Sprague Dawley	GD14-PND3	Oral gavage	PND 13	0		-	No effect	-		1	-	No effect	4	0	Gray et al. 2000
DES	0; 0.003; 0.006; 0.0012	16	Rat / Sprague Dawley	GD 7-PD 22	Oral gavage	PND 14		0.1	-	0.4; 0.3; 0.5	0.003	only the low dose of DES (DES-0.003) significantly reduced male AGD index	0	0.003	2	3	3	Johansson et al. 2021
DiBP	0; 125; 250; 500; 625	10-14 (76-96)	Rat / Sprague Dawley	GD12-21	Oral gavage	PND12-14 (and at PNW 11-12 or 16-17)	0		0; 8.3; 60; 74	0; 0.07; 1.30; 1.98	250		1	250	22	3	3	Saillenfait et al. 2008a
Dicyclohexyl phthalate	0; 20, 100; 500	9-10	Rat / Crl:CD (SD)	GD 6-PND 20	Oral gavage	PND 13	0		?; ?; 67.6	?; ?; 2.7	500?	Only control and 500 mg/kg data. No data from dose groups 20 and 100 mg/kg. Assume they were negative	0	500 (only dose presented. Data only presented in the text. No data from other dose groups)	13	4	3	Yamasaki et al. 2009
Dienestrol	0;0.37;0.75;1.5;3.12;6.25 µg/kg/day	5 (~20)	Rat / Sprague-Dawley	GD6-PND21	oral gavage	PND 14		0.31	-	No effect	-		0	-	no effect	4	0	Schreiber et al., 2020
DIHP	0; 1000; 4500; 8000PPM Calculated mean intake: Gestation: 0; 64; 304; 532. Lactation: 0; 162; 716; 1289	25-28 (98-114)	Rat / Sprague Dawley	70 days to mating, throughout breeding, post-mating	Through feed	PND 11, 12, 13	0		0, 0, 7.1; 5.4; 6.3 (on day 11, 12, and 13 respectively)	-	532 (8000ppm)		0	8000ppm ca 532mg/kg/day	15	3	3	McKee et al.2006
Dimethomorph	0; 6.7; 20; 60	7-9	Rat / Wistar	GD7-PND 16	Oral gavage	PND 14		0.05	No effect	No effect	-		0	6.7	6	4		Scholze et al.2020
Dimethomorph	6.7; 20; 60; 180	10-11	Rat / Sprague-Dawley	GD7-PND 16	Oral gavage	PND 14		0.2		0.8-2.2	6,7?	Effect in 6.7 and 180 doses, but not 20 and 60	0	60	6	4		Scholze et al. 2020
DINP	0; 300; 600; 750; 900	9-10 (32-54)	Rat / Wistar	GD 7 -PND 17	Oral gavage	PND 13		1.98	-	2.00; 2.91; 3.14; 3.17	750	Reduced sperm motility, increased sperm count	0	900	5.7	2	3	Boberg et al. 2011
DINP	0; 760; 3800; 11400ppm. Calculated intake: GD13-20: 0; 56; 288; 720. PND2-14: 0; 109; 555; 1513; 1138	20-24 (232-287)	Rat / Sprague Dawley	GD12-PND14	Through feed	PND 14, PND 49		1.8	No effect	-	-		1	11400	No effect	4	0	Clewell et al. 2013
DINP	0; 750	19, 14 (77,52)	Rat / Sprague Dawley	GD14-PND3	Oral gavage	PND 13	0		22	0.11 (n.s.)	750	% significant, but not mean	1	-	No effect	4	1	Gray et al. 2000
DMP	0; 750	19, 4 (77, 21)	Rat / Sprague Dawley	GD14-PND3	Oral gavage	PND 13	0		-	No effect	-		1	-	No effect	4	0	Gray et al. 2000
DnHP	0; 50; 125; 250; 500	8-11 (34-63)	Rat / Sprague Dawley	GD 12-21	Oral gavage	PND 12-14 and as adults. Data from PND 12-14 is presented here.	0		1.6; 4.4; 38; 81	-	250		1	125	18	1	3	Saillenfait et al. 2009b
DOTP	0; 750	19, 8 (77, 39)	Rat / Sprague Dawley	GD 14-PND 3	Oral gavage	PND 13	0		-	No effect	-		0	-	No effect	4	0	Gray et al. 2000
Epoxiconazole	0; 3.75; 15	15, 8, 4	Rat / Not stated	GD 7-21 + day after birth - PD 16	Oral gavage	PD 13	0		-	0.1; 0.5	No significant effect		0	3.75 (increased only at low dose)	5	4	0	Hass et al. 2012
Epoxiconazole	0; 15; 50	13, 12, 8	Rat / Wistar	GD 7-PND 16	Oral gavage	PND 13		2.08	-	2.53; 3.38	50	Only 1 litter at highest dose. High incidence of NR in control.	0	15 (both time points)	GD21: 10 increased (only at low dose). PND 0: No effect	4	0	Taxvig et al. 2007
Ethinyl estradiol (EE2)	0; 0.5; 5 µg/kg bw/d	20-21	Rat / Sprague Dawley caesarean-derived (CD)	GD6-PND90 (administered directly to pups through gavage from PND1)	Oral gavage	PND 13	0	0	No effect	-	-		0	-	No effect	4	0	Delclos et al. 2014
Ethinyl estradiol (EE2)	0; 0.005; 0.01	13-19	Rat / Sprague dawley	GD6-21	Oral gavage	PND 13	0	0	-	No effect	-		0	-	No effect	4	0	Ferguson et al. 2011
Ethinyl estradiol (EE2)	0; 0.00005; 0.0005; 0.0015; 0.005; 0.015; 0.050	Not clear. If the same number as they have measured AGD: 24 control. 6-9 in 0.15, 1.5, 15 and 50 dose groups and 17-21 in 0.05, 0.5 and 5 dose groups	Rat / Long Evans	GD7-PND18	Oral gavage	PND 14	0	0	No effect	No effect	-		0	-	No effect	4	0	Howdeshell et al. 2008
Ethinyl estradiol (EE2)	0; 0.005; 0.015; 0.05	10	Rat / Wistar	GD 7-PND 22	Oral gavage	PND 14		0.05	No effect	No effect	-	more nipples in females	0	-	No effect	4	0	Mandrup et al. 2013
Fenitrothion	0; 10; 20; 60 ppm. Parental female intake were in the ranges of 0.62–1.32, 1.22–2.68, 3.75–7.75 mg/kg per day in the 10, 20, and 60 ppm groups, respectively, with the highest consumption during lactation.	10-12	Rat / Crj:CD(SD)IGS	10 weeks prior to mating and throughout mating, gestation and lactation. F1 was exposed from weaning until maturation at 10 weeks.	In the diet	PND 12 + 49	0	0	-	No effect	-		1	-	No effect	4	0	Okahashi et al. 2005
Fenitrothion	0; 5; 10; 15; 20; 25	7-10 (~5 males although not clearly stated)	Rat/Sprague dawley	GD 12-21	Oral gavage	PND 13		1.25		0.76; 0.37; 1.9; 1.8; 4.31	25	Maternal toxicity at 20 and 25	1	25 (at 20 mg/kg/day AGD reduced 8%, p=0.05)	16	3	3	Turner et al. 2002
Finasteride	0; 0.01; 0.1; 1; 10; 100	5-6	Rat / CRL:CD(SD)BR	GD12-21	Oral gavage	PND 13, 90 (data presented here from PND 13)	6	0.1	~28; 95.7; 100; 100	0.9; 3.7; 6.1; 8.4; 11.4	0.01		1	0.01	33	3	3	Bowman et al. 2003
Finasteride	0; 0.01; 0.1	13 control, 6 exposed	Rat / Wistar	GD 7-PND16	Oral gavage	PND 13		1.6	-	4.4; 8.7	0.01		0	0.1	20	2	3	Christiansen et al. 2009
Finasteride	0; 0.0003; 0.03; 3 ; 20	15, 15, 22 (50, 50, 150)	Rat / Sprague Dawley Crl:CD (SD) BR	GD 15-21	Oral gavage	PND12	0		0; 3; 29; 42		0.03?		0	0.03	27	3	3	Clark et al. 1993
Finasteride	0;10	18, 7 (97, 31)	Rat / Sprague–Dawley	GD12-21	Oral gavage	PND 13	0	0	100	12	10		1	10	37	4	3	Martínez et al., 2011
Finasteride - study 4	0; 0.1; 3; 100	15	Rat / Sprague Dawley CR1: CD(SD) BR	GD 6-17	Oral gavage	PND 11, + postnatal week 20-21	~0		~0; ~0; 36	-	3	Percent males with nipples (litter mean). Significance related to NR is not mentioned.	1	0.1	28	1	3	Clark et al. 1990
Finasteride - study 5	0; 0.0003; 0.003; 0.03; 0.3	22	Rat / Sprague Dawley CR1: CD(SD) BR	GD 6-20	Oral gavage	PND 11	~0		0; 0; 0; 30	-	0.3	Significance related to NR is not mentioned.	1	0.0003	22	1	3	Clark et al. 1990
Finasteride - study 6	0; 0.1; 3; 100	20 on GD 20 and 15 postnatal	Rat / Sprague Dawley CR1: CD(SD) BR	GD14-20 (treatment began 2 weeks prior to cohabitation with treated males. Females killed on GD20 received last dose on GD19)	Oral gavage	PND 11, (postnatal week 20-21)	~0		0; 8; 90	-	3	Percent males with nipples (litter mean). Significance related to NR is not mentioned.	1	0.1	38	1	3	Clark et al. 1990
Finasteride	0; 25; 50; 120; 160; 320	0; 25; 50; 120; 160; 320	Rat / Sprague-Dawley	GD 12-21	Subcutaneous	Not assessed in infant rats							1	Not assessed	Not assessed	4	Not relevant as AGD not assessed	Imperato-McGinley et al. 1992
Fludioxonil	0; 20; 60; 180	6-10	Rat / Wistar	GD7-PND 16	Oral gavage	PND 14		0.05	no effect	No effect	-		0	60	6	4		Scholze et al. 2020
Flutamide	0; 50	5, 10	Rat / Sprague-Dawley	GD16	Oral gavage	PND 13+100 (data presented from PND 13)	0		89.3	-	50		1	50	12	4	3	Foster & Harris 2005
Flutamide	0; 50	5, 10	Rat / Sprague-Dawley	GD17	Oral gavage	PND 13+100 (data presented from PND 13)	0		69.2	-	50		1	50	8	4	3	Foster & Harris 2005
Flutamide	0; 50	5, 10	Rat / Sprague-Dawley	GD18	Oral gavage	PND 13+100 (data presented from PND 13)			14	-	50		1	50	16	4	3	Foster & Harris 2005
Flutamide	0; 50	5, 10	Rat / Sprague-Dawley	GD19	Oral gavage	PND 13+100 (data presented from PND 13)	0		0	-	-			50	14	4	2	Foster & Harris 2005
Flutamide	0; 0.00025; 0.0025; 0.025; 0.25; 2.5	20	Rat / Wistar	GD 6 until the day of killing (GD 18 or about PND 30, except during labour)	Oral gavage	PND 12+20	65	1.8	55; 75; 77; 80; 100	1.6; 2.1; 2.1; 2.5; 7.9	0.25	High incidence of NR in controls (65%).	1	2.5	24	2	3	Fussell et al. 2015
Flutamide	0; 0.5; 1.0; 2.0; 4.0; 8.0; 16	~16, 8, 8, 8, 8, 8, 8	Rat / Wistar	GD 7-PND 16	Oral Gavage	PD13		0	-	1.5 ;3; 3.5; 5; 8; 12	0.5		0	0.5	42	3	3	Hass et al. 2007
Flutamide	0; 18; 24; 50; 75; 100; 200; 250 or 300	No data	Rat / Sprague-Dawley	GD 12-21	injected SC	Not assessed in infant rats				-			1	Not assessed	Not assessed	4	Not relevant as AGD not assessed	Imperato-McGinley et al. 1992,
Flutamide	0; 1; 12.5; 25	min. 3	Rat / Sprague-Dawley	GD10-19	Oral gavage	PND11	0		0; 86; 88	-	12.5			1	35	1	3	Kim et al. 2010
Flutamide	0; 6.25; 12.5; 25; 50	11-12 and 7 at highest dose	Rat / CRL:CD(SD)BR	GD12-21	Oral gavage	PND 13, 100	12	0.3	~100 at all doses	10.2; 11.5; 12; 12	6.25		1	6.25	53	3	3	McIntyre et al. 2001
Flutamide	0; 0.15; 0.6; 2.5; 10.0; 100	4-6 (15-23)	Rat / Crj : CD (SD) IGS (SPF)	GD 14 - PD 3	Oral gavage	PND 12 , 60	0		0; 0; 0; 100; 100	-	10 (PND 12)		1	10 (PND 0) / 2.5 (PND 21)	30	3	3	Miyata et al. 2002
Flutamide	0; 100	5 (28)	Rat / Sprague Dawley	GD12-21	Oral gavage	PND 14	0		100	-	100	100% of both litters and individual pups. Specifies thoracic nipple development.	0	100	24	4	3	Mylchreest et al. 1999
Flutamide	0; 3.5; 6.7; 12.5; 25; 50	5 (~20)	Rat / Sprague-Dawley	GD6-PND21	oral gavage	PND 14		0.31	100 in all groups	0.25; 7; 9; 12; 12; 12	3.5		0	3.5	55	3	3	Schreiber et al., 2020
Flutamide	0; 40	9, 5	Rat / Sprague–Dawley	GD 14-18	Oral gavage	PND 13		~0.3	-	6	40		0	40	35	4	3	You et al. 1998
Flutamide	0; 40	9, 8	Rat / Long–Evans Hooded	GD 14-18	Oral gavage	PND 13		~0.3	-	6	40		0	40	40	4	3	You et al. 1998
Genistein	0.02% , 0.1% in diet	6	Rat / Sprague-Dawley	GD 1 (dams) to puberty (offspring)	In the diet	PND 13		0.377	No sign. effect	-	-			-	-	4	0	Casanova et al. 1999
Heptachlor	0; 0.5; 5.0	5-7 (20-28 males/group)	Rat / Sprague–Dawley	GD8-PND21	Oral gavage	PND 13-16	5		No effect	No effect	-		0	-	No effect	4	0	Lawson et al., 2004
Iprodione	0; 100	8	Rat/ Sprague Dawley	GD14-PND3	Oral gavage	5 months	0	0	No effect	No effect	-		1	-	No effect	4	0	Wolf et al. 1999
Isobornyl Acetate	0; 30; 100; 300	22-24	Rat / Crl: CD (Sprague Dawley)	P gen. male rats: once daily beginning 84 days before the cohabitation period, through the cohabitation period (maximum of 14 days), and continuing until the day before euthanasia; P gen. female rats: once daily beginning 14 days before the cohabitation period, through the cohabitation period (maximum of 14 days), and continuing through the day of euthanasia (through GD 25 for rats that did not d…	Oral gavage	PPD 12		0	No effect	No effect	-		0	-	No effect	4	0	Politano et al. 2017
Ketoconazole	0; 12.5; 25; 50	7-8 (but only 1 litter in 50)	Rat / Long Evans	GD14-PND3	Oral gavage	At necropsy. PND ?		0	-	No effect	-		1	-	No effect	4	0	Wolf et al. 1999
Ketoconazole	3; 6; 12	15-16	Rat / Sprague-Dawley	GD 7-PD 22	Oral gavage	PND 14		0.1	-	0.3; 0.6; 1.0	3		0	3	2	3	3	Johansson et al. 2021
Lindane	0; 10; 60; 300ppm. Calculated intake: Gestation: 0; 0.5730; 3.389; 16.55. Lactation: 09; 1.525; 8.941; 45.21	F1: 18-21; F2 22, 21, 19, 11	Rat / Sprague dawley	11 weeks before mating through mating, gestation, lactation and until weaning. F1 treated after weaning	Through feed	PND 12	0		No effect	-	-		0	-	No effect	4	0	Matsuura et al. 2005b
Linuron	0; 75	6	Rat / Sprague-Dawley	GD 14-18	Oral gavage	PND 13		0.1	-	2.5	75		1	75	-	4	3	Hotchkiss et al. 2004
Linuron	0; 12.5; 25;50	10-11	Rat / Sprague-Dawley	GD 12-21	Oral gavage	PND 13		~ 0.6	-	0.6; 1.0; 1.6; 3.7	50		0		No effect	2	1	McIntyre et al. 2000
Linuron	0; 50	4, 9	Rat / Sprague-Dawley	GD 12-21	Oral gavage	PND 13		0.6	-	3.3	50		1	50	8	4	3	McIntyre et al. 2002
Linuron	0;1.5;3;6;12.5;25;50	5 (~20)	Rat / Sprague-Dawley	GD6-PND21	oral gavage	PND 14		0.31	-	No effect	-		0	0.75	no effect	4	0	Schreiber et al., 2020
Linuron	0; 100	8 (57)	Rat / Sprague Dawley	GD14-GD18	Oral gavage	Young (see table 1)	0	0	44	2.1	100		1	100	31	4	3	Wolf et al. 1999
Loratadine	0; 4; 12; 24	18-20 (85-122)	Rat / Sprague-Dawley	GD 7- PND 4	Oral gavage	PND 8-14	0		No effect		-	Two control groups: 0 of 122 male pups; 0 of 111 male pups	1	-	No effect	4	0	McIntyre et al. 2003
Mancozeb	0; 6.25; 25	15, 5, 7	Rat / Not stated	GD7-21 + day after birth - PD16	Oral gavage	PD 13		0.0	-	0.1; 0.6	25		0	-	No effect	4	1	Hass et al. 2012
Nitrotriazolone (1,2,4-triazol-5-one; NTO)	0; 144; 720; 3600 mg/L	25	Rat / Crl:CD(SD)	Premating exposure period and a 2-wk cohousing period. The premating period was 4 wk. for males and 2 wk. for females. Administration was continued for both males and females during pregnancy and lactation until termination of the P1 generation after weaning of the litters (i.e., total of 10 and 12 wk. of treatment for females and males, respectively).	Via drinking water ad libitum	PND 13	7.5	0.4	35; 23.9; 30	1.1; 0.9; 1	144		0	-	No effect	2	1	Lent et al. 2016
OMC	0; 500; 750; 1000	12-18	Rat / Wistar	GD7-PND17 (day of delivery excluded)	Oral gavage	PND 13		0.03	No effect	No effect	NS		0	-	No effect	4	0	Axelstad et al. 2011
Paracetamol	0; 360	14-20	Rat / Wistar	GD7-21 + PND1-22	Oral gavage	PND 13	6		38	-	360		0	-	No effect	4	1	Axelstad et al. 2014
PCB 126	0, 0.25, or 1.0 µg/kg/day (Monday to Friday)	6-13	Rat / Long Evans	Monday to Friday 5 weeks before and through gestation and lactation.	Doses (PCB mixture or corn oil vehicle) were carefully injected into a Corn Pop breakfast cereal (Kellogg), ensuring there was no leakage. Each female was removed to a separate cage for dosing and observed until the dose was consumed.	Day of age 0–9, 13, 15, 17, 19, and 21			No effect	No effect	-	No data shown	0	1 µg		4		Rice 1999
PCB 169	Single dose 1.8 mg/kg, GD 8	9	Rat / Long Evans	GD8	Oral gavage	Infant.		0	No effect	-	-		0	-	No effect	4	0	Wolf et al. 1999
Perfluorohexane sulfonate (PFHxS)	0; 0.05; 5; 25	19-20	Rat / Wistar	GD7-PND22, except the day of delivery	Oral gavage	PD 14		0.25	-	0.25; 0.2; 0.7	25	Significant effect at 25 mg/kg in trend analysis	0	-	No effect	4	1	Ramhøj et al. 2018
Prochloraz	0; 5; 25; 50	13 control, 6-7 exposed,	Rat / Wistar	GD 7- PND 16	Oral gavage	PND 13		1.6	-	2.9; 3.2; 3.6	30		0	-	No effect	2	1	Christiansen et al. 2009
Prochloraz	0; 8.75; 35	15, 8, 4	Rat / Not stated	GD7-21 + day after birth - PD16	Oral gavage	PD 13		0.0	-	0.3; 1.7	35		0	-	No effect	2	1	Hass et al. 2012
Prochloraz	0; 50; 150	13 control, 6-8 exposed	Rat / Wistar	GD7-16	Oral gavage	PND 13		close to zero	-	1.5; 2.25	50			50	12	3	3	Laier et al. 2006
Prochloraz	0; 0.01; 5; 30	17-20	Rat / Wistar	GD6-PND30	Oral gavage	PND 12	65	1.8	64; 88 ; 90	~1.7; 2.8; 3	5	High incidence of NR in controls (65%).	1	-	No effect	2	1	Melching‑Kollmuss et al. 2017
Prochloraz	0; 31.25; 62.5; 125; 250	~8	Rat / Sprague-Dawley	GD14-18	Oral gavage	PND 13 + necropsy (results presented from PND13)	0	0	40; 71; 100	1.3; 2; 2.3; 5.3	125 (62.5 in pilot study)	A dose of 250 mg/kg was also used, but stopped due to marked toxicity	1	No significant effect on adjusted AGD	6 (not adjusted for bw)	2	1	Noriega et al. 2005
Prochloraz	0; 30	16, 16 (173, 165)	Rat / Wistar	GD7-PND16	Oral gavage	PND13		2	97	3.5	30		0	-	2.1 (n.s.)	4	1	Vinggaard et al., 2005
Procymidone	0; 12.5; 50	15, 7, 4	Rat / Not stated	GD7-21 + day after birth - PD16	Oral gavage	PD 13		0.0	-	2.8; 6.0	12.5		0	12.5	9	3	3	Hass et al. 2012
Procymidone	0; 5; 10; 25; 50; 100; 150	~16, 8, 8, 8, 8, 8, 8	Rat / Wistar	GD 7-PND 16	Oral gavage	PD 13		~ 0	-	0.5; 1.3; 2.2; 6; 10; 12	25		0	25	37	3	3	Hass et al. 2007
Procymidone	0; 25; 50; 100; 200	7	Rat / Long-Evans	GD 14-PND 3	Orally - assume gavage as doses are mg/kg bw	Only at 16 months (see supplementary table 2)			-			Not assessed in infant rats	1	25	42	4	3	Ostby et al. 1999b
Procymidone	0; 100	8 (20)	Rat / Long Evans	GD14-PND3	Oral gavage	Young (see Supplementary table 2)	0	0	100		100		1	100	24	4	3	Wolf et al. 1999
Pyrifluquinazon	0; 12.5; 25; 50; 100	4-5	Rat / Sprague Dawley	GD 14-18	Oral gavage	PND 13	0	0	25; 75; 100; 100	0.5; 4; 7; 9.8	25		0	25	33.3	2	3	Gray et al. 2019
Simvastatin	0; 62.5 and 0; 15.6; 31.5; 62.5	5-6	Rat / Harlan (Hsd:SD) SD	GD 14-18 and GD 8-18	Oral gavage	PND 13	0	0	17; 40	0.2; 0.4; 0.6 or 1.2	62.5	Significantly different from control, but few litters and high pup mortality at 62.5	1	31.5	10	4	3	Beverly et al. 2019
Tebuconazole	0; 12.5; 50	15, 8, 6	Rat / Not stated	GD7-21 + day after birth - PD16	Oral gavage	PD 13		0.0	-	0.5; 1.6	50		0	-	No effect	2	1	Hass et al. 2012
Tebuconazole	0; 50; 100	13, 9, 1	Rat / Wistar	GD7-PND16	Oral gavage	PND 13		2.08	-	3.43; 3.07	50		0	No effect	No effect	4	1	Taxvig et al. 2007
Testosterone Propionate	0; 0.1; 0.5; 1; 2; 5; 10 mg	4	Rat / Sprague-Dawley	GD 14-19	Daily subcutaneous injection	PND 15	0		No effect	No effect	-	1 rat in control group had 13 nipples	0	0.5	Sexes could not be distinguished from dose 1 mg	4	2	Wolf et al. 2002
Testosterone propionate	0; 1 mg/rat/day	7	Rat / Sprague-Dawley	GD14-19	Oral gavage	PND 14	12.3	0.9	8.4 (n.s)	No effect	-		1	-	No effect	4	0	Wolf et al. 2004
Vinclozolin	0; 5; 50	13 control, 7-8 exposed	Rat / Wistar	GD 7- PND 16	Oral gavage	PND 13		1.6	-	8.4	50		0	50	37.5/9	3	3	Christiansen et al. 2009
Vinclozolin	0; 1.5; 3; 6; 12	7-13 (~35-65)	Rat / Long evans	GD17-PND3 except PND 0	Oral gavage	PND 12	18		50; 44; 45; 33	-	-	No significant effect	0	-	No effect	4	0	Colbert et al. 2005
Vinclozolin	0; 0.005; 4; 20	18-20	Rat / Wistar	GD6-day of killing (GD18 or PND 30), except during labour	Oral gavage	PND 12 + 20	67	1.8	75; 75; 90	2.3; 2.3; 3.5	20	High incidence of NR in controls (67%).	1	-	No effect	2	1	Flick et al. 2017
Vinclozolin	0; 100; 200	5	Rat / Long-Evans	GD 14-PND 3	Oral gavage	PND 15	-	-	100; 100	-	100	Not shown in tables	0	100	56	3	3	Gray et al. 1994
Vinclozolin	0; 5; 10; 20; 40; 80; 160	~16, 8, 8, 8, 8, 8, 8	Rat / Wistar	GD7-PND 16	Oral gavage	PD13		~ 0	-	1; 1; 1; 3; 6; 12	5		0	>5	35	2	3	Hass et al. 2007
Vinclozolin	0; 3; 12; 200	8-12	Rat / Wistar	Day 14 post coitus - day 3 postpartum	Oral gavage	PND 12-13, 180	11.3		8.3; 48.1; 100	-	12		1	200	46/29	2	3	Hellwig et al. 2000
Vinclozolin	0; 1; 3; 6; 12; 200	17-20	Rat / Long-Evans	Day 14 post coitus - day 3 postpartum	Oral gavage	PND 12-13, 180	31.1		36.4; 44.5; 35.7; 61.3; 100	-	12		1	200	32/27	2	3	Hellwig et al. 2000
Vinclozolin	0; 40; 200; 1000ppm. Calculated intake mg/kg/day: Gestation: 0; 2.285; 11.22; 58.65. Lactation: 0; 5.946; 29.42; 145.55	F1 19-22, F2 21, 20, 22, 8	Rat / Sprague dawley	10 weeks before mating through mating, gestation, lactation and until weaning. F1 treated after weaning	Through feed	PND 12	0		F1: 0; 36; 97 F2: 100; 100; 100		200 ppm in paper, but evaluated to be 40 ppm in F2		0	1000ppm in F1, 200 ppm in F2	26	2	3	Matsuura et al. 2005a
Vinclozolin	0; 3.125; 6.25; 12.5; 25; 50; 100	2-5	Rat / Long-evans	GD14-PND3	Oral gavage	PND 13	4.9		17.4; 33.1; 100; 100		3125		1	3125	28	3	3	Ostby et al. 1999a
Vinclozolin	Target dose: 0; 4; 20; 100. Calculated intake: Gestation: 0; 4.5; 22; 103. Lactation: 0; 8.0; 39; 191	22-25	Rat / Wistar	10 weeks old P generation up until post-weaning of F1 pups. Selected F1 exposed until necropsy.	Through feed	PND 12/13 + 21	10.6		13.2; 63.6; 100	-	20		1	20	28	3	3	Schneider et al. 2011
Vinclozolin	0; 400	5, 4	Rat / Long Evans hooded	GD 12-13	Oral gavage	PND 13	23	0.33	No effect	No effect	-		1	-	No effect	4	0	Wolf et al. 2000
Vinclozolin	0; 400	5, 7	Rat / Long Evans hooded	GD 14-15	Oral gavage	PND 13	23	0.33	80	4.86	400		1	-	No effect	4	1	Wolf et al. 2000
Vinclozolin	0; 400	5, 6	Rat / Long Evans hooded	GD 16-17	Oral gavage	PND 13	23	0.33	100	8.84	400		1	400	24	4	3	Wolf et al. 2000
Vinclozolin	0; 400	5, 5	Rat / Long Evans hooded	GD 18-19	Oral gavage	PND 13	23	0.33	50 (n.s)	1.63 (n.s.)	-		1	400	17	4	2021-03-02	Wolf et al. 2000
Vinclozolin	0; 400	5, 5	Rat / Long Evans hooded	GD 20-21	Oral gavage	PND 13	23	0.33	No effect	No effect	-		1	-	No effect	4	0	Wolf et al. 2000
Vinclozolin	0; 200; 400	7-8	Rat / Long Evans hooded	GD 14-19	Oral gavage	PND 13		0.19	100; 100	9.6; 10.8	200		1	200	32	3	3	Wolf et al. 2000
Vinclozolin	0; 200 mg/rat/day	7	Rat / Sprague-Dawley	GD14-19	Oral gavage	PND 14	12		100	12	200 mg/rat/day		1	200	46	4	3	Wolf et al. 2004
											Mean		63		AGD	8
											STD				NR	20
															Equal	25
															Insufficient data	94
															Total	147
																NR affected only	17
																AGD affected only	4
																Both affected	79
